# Supplementary material for: Identification, characterization, and rescue of CRISPR/Cas9 generated wheat SPO11‐1 mutants
Source: Plant Biotechnol J. 2022 Dec 10;21(2):405–18. doi: 10.1111/pbi.13961 (PMC9884015; doi:10.1111/pbi.13961)
Supplement: Supplementary file 2 — File S2 PCR Primers. [file PBI-21-405-s001.xlsx]

## Sheet: SPO11-1 guide primer sequences
Spo11-1 4F	forward	SPO11-1 guide RNA	Target site 1	tgttGCACAGACCTACGAACATGG
Spo11-1 4R	reverse	SPO11-1 guide RNA	Target site 1	aaacCCATGTTCGTAGGTCTGTGC
Spo11-1 6F	forward	SPO11-1 guide RNA	Target site 2	gtgtGGAGAGGACGTCCGTGCCGA
Spo11-1 6R	reverse	SPO11-1 guide RNA	Target site 2	aaacTCGGCACGGACGTCCTCTCC

## Sheet: SPO11-1 primer pairs
PCR Primers
PCR Primer Pair Name	Forward Primer Seq.	Reverse Primer Seq.	Description
Generic SPO11-1	TGATGTGCAGATGTGCTTCTCAG	CAGTGAGACTTGTAATTGTCAC	PCR primers generic for all SPO11-1 genes used for intial screening of edited transgenes
SPO11-1 5A	TCGCCTTCAAATCTCTGCACACCAAA	GCTGCACTTGAAGAGTATGCAGATATCA	A genome specific primer pair to detect edit on A genome
SPO11-1 5B	CTGCTCGTGGTGCAGCAG	TACGCATAGATGGATCAGGCATC	B genome specific primer pair to detect edit on B genome and used to carry out the RT-PCR
SPO11-1 5D	CAGCAACTCCTGCAGGAGAAC	CAATGCACAAATGACTTCTAAACACATAACTA	D geome specifc primer pair to detect edit on D genome
F11-R10	TGGGCTAAGTACGGACAGCTTAC	TTCGTGAGCAAGTCGGCAGAC	Amplification of B genome copy of SPO11-1 in transgenes
